# Supplementary material for: Assessing endometrial microbiota in endometriosis: culturomics and sequencing analysis of receptive-phase tissue
Source: Curr Res Microb Sci. 2026 Apr 1;10:100593. doi: 10.1016/j.crmicr.2026.100593 (PMC13091524; doi:10.1016/j.crmicr.2026.100593)
Supplement: Supplementary file 18 [file mmc18.xlsx]

## Sheet: G6
PATIENT: G006
NUMBER OF DIFFERENT BACTERIA:7
NUMBER OF DIFFERENT GENUS:5
		code	CFU/g	log10CFU/g	Name	(best match)	Value	(second best match)	Value2	Date
Cutibacterium acnes	Blood agar
	Chocolate agar
	MacConkey agar
	Saboroud agar
	FAA agar	G006-FAA1	10000	4	B7	Cutibacterium acnes	1.93	Cutibacterium acnes	1.84	6.11.2023
		G006-FAA1	10000	4	B8	Cutibacterium acnes	2.14	Cutibacterium acnes	2.03	6.11.2023
		G006-FAA2	1000	3	B9	Cutibacterium acnes	2.23	Cutibacterium acnes	2.17	6.11.2023
		G006-FAA2	1000	3	B10	Cutibacterium acnes	2.18	Cutibacterium acnes	2.14	6.11.2023
		G006-FAA3	1000	3	B11	Cutibacterium acnes	2.35	Cutibacterium acnes	2.28	6.11.2023
		G006-FAA3	1000	3	B12	Cutibacterium acnes	2.34	Cutibacterium acnes	2.24	6.11.2023
		G006-FAA6	10000000	7	C5	Cutibacterium acnes	2.35	Cutibacterium acnes	2.24	6.11.2023
		G006-FAA6	10000000	7	C6	Cutibacterium acnes	2.26	Cutibacterium acnes	2.17	6.11.2023
		G006-FAA7	10000	4	C7	Cutibacterium acnes	2.17	Cutibacterium acnes	2.16	6.11.2023
		G006-FAA7	10000	4	C8	Cutibacterium acnes	2.21	Cutibacterium acnes	2.19	6.11.2023
	Schaedler agar
	MRS agar
	Gardnerella agar
Lactobacillus crispatus	Blood agar
	Chocolate agar
	MacConkey agar
	Saboroud agar
	FAA agar	G006-FAA4	3000	3.48	C1	Lactobacillus crispatus	1.88	Lactobacillus crispatus	1.86	6.11.2023
		G006-FAA4	3000	3.48	C2	Lactobacillus crispatus	1.89	Lactobacillus crispatus	1.88	6.11.2023
	Schaedler agar
	MRS agar	G006-MRS1	1000	3	A1	Lactobacillus crispatus	1.98	Lactobacillus crispatus	1.94	01.11.2023
		G006-MRS1	1000	3	A2	Lactobacillus crispatus	2.03	Lactobacillus crispatus	1.94	01.11.2023
	Gardnerella agar
Rothia dentocariosa	Blood agar	G006-BL1B	1000	3	A10	Rothia dentocariosa	1.88	Rothia dentocariosa	1.85	01.11.2023
		G006-BL1	100000	5	E2	Rothia dentocariosa	2.3	Rothia dentocariosa	2.24	6.11.2023
	Chocolate agar
	MacConkey agar
	Saboroud agar
	FAA agar
	Schaedler agar
	MRS agar
	Gardnerella agar
Staphylococcus epidermidis	Blood agar
	Chocolate agar
	MacConkey agar
	Saboroud agar
	FAA agar	G006-FAA5	100	2	C3	Staphylococcus epidermidis	1.8	Staphylococcus epidermidis	1.74	6.11.2023
	Schaedler agar
	MRS agar
	Gardnerella agar
Staphylococcus haemolyticus	Blood agar
	Chocolate agar
	MacConkey agar
	Saboroud agar
	FAA agar	G006-FAA9	100000	5	C9	Staphylococcus haemolyticus	1.82	Staphylococcus haemolyticus	1.8	6.11.2023
		G006-FAA9	100000	5	C10	Staphylococcus haemolyticus	1.84	Staphylococcus haemolyticus	1.74	6.11.2023
	Schaedler agar
	MRS agar
	Gardnerella agar
Staphylococcus hominis	Blood agar
	Chocolate agar
	MacConkey agar
	Saboroud agar
	FAA agar
	Schaedler agar	G006-SH2	1000	3	B1	Staphylococcus hominis	1.94	Staphylococcus hominis	1.88	01.11.2023
		G006-SH2	1000	3	B2	Staphylococcus hominis	1.87	Staphylococcus hominis	1.85	01.11.2023
	MRS agar
	Gardnerella agar
Streptococcus sanguinis	Blood agar	G006-BL1	100000	5	A7	Streptococcus sanguinis	2.14	Streptococcus sanguinis	2.14	01.11.2023
		G006-BL1	100000	5	A8	Streptococcus sanguinis	1.99	Streptococcus sanguinis	1.87	01.11.2023
	Chocolate agar
	MacConkey agar
	Saboroud agar
	FAA agar
	Schaedler agar
	MRS agar
	Gardnerella agar
Range	Description	Symbols	Color
2.000 ... 2.299	secure genus identification, probable species identification	( ++ )	green
1.700 ... 1.999	probable genus identification	( + )	yellow
PATIENT: G006 (PREINCUBATION)
NUMBER OF DIFFERENT BACTERIA:3
NUMBER OF DIFFERENT GENUS:3
		code	CFU/g	log10CFU/g	Name	(best match)	Value	(second best match)	Value2	Date
Cutibacterium acnes	Blood agar
	Chocolate agar
	MacConkey agar
	Saboroud agar
	FAA agar	PG006-FAA1	1000	3	D9	Cutibacterium acnes	2.19	Cutibacterium acnes	2.12	21.11.2023
		PG006-FAA2	1000	3	D10	Cutibacterium acnes	2.04	Cutibacterium acnes	2.04	21.11.2023
		PG006-FAA3	1000	3	D11	Cutibacterium acnes	2.12	Cutibacterium acnes	2.08	21.11.2023
		PG006-FAA4	1000	3	D12	Cutibacterium acnes	2.02	Cutibacterium acnes	1.86	21.11.2023
		PG006-FAA5	1000	3	A5	Cutibacterium acnes	1.82	Cutibacterium acnes	1.77	29.11.2023
	Schaedler agar
	MRS agar
	Gardnerella agar
Lactobacillus crispatus	Blood agar	PG006-BL2	1000	3	E3	Lactobacillus crispatus	1.95	Lactobacillus crispatus	1.82	15.11.2023
	Chocolate agar
	MacConkey agar
	Saboroud agar
	FAA agar
	Schaedler agar
	MRS agar	PG006-MRS1	1000	3	E11	Lactobacillus crispatus	2.05	Lactobacillus crispatus	2.01	15.11.2023
		PG006-MRS2	1000	3	F1	Lactobacillus crispatus	1.98	Lactobacillus crispatus	1.94	15.11.2023
		PG006-MRS2	1000	3	F2	Lactobacillus crispatus	2.03	Lactobacillus crispatus	1.95	15.11.2023
	Gardnerella agar
Staphylococcus hominis	Blood agar	PG006-BL1	1000	3	E1	Staphylococcus hominis	2.01	Staphylococcus hominis	1.98	15.11.2023
		PG006-BL1	1000	3	E2	Staphylococcus hominis	1.89	Staphylococcus hominis	1.88	15.11.2023
		PG006-BL3	1000	3	E5	Staphylococcus hominis	2.09	Staphylococcus hominis	2.07	15.11.2023
		PG006-BL3	1000	3	E6	Staphylococcus hominis	1.75	Staphylococcus hominis	1.73	15.11.2023
	Chocolate agar
	MacConkey agar
	Saboroud agar
	FAA agar
	Schaedler agar
	MRS agar
	Gardnerella agar
Range	Description	Symbols	Color
2.000 ... 2.299	secure genus identification, probable species identification	( ++ )	green
1.700 ... 1.999	probable genus identification	( + )	yellow

## Sheet: G13
PATIENT: G013
NUMBER OF DIFFERENT BACTERIA:2
NUMBER OF DIFFERENT GENUS:1
		code	CFU/g	log10CFU/g	Name	(best match)	Value	(second best match)	Value2	Date
Staphylococcus epidermidis	Blood agar
	Chocolate agar
	MacConkey agar
	Saboroud agar
	FAA agar	G013-FAA1	100	2	C5	Staphylococcus epidermidis	1.98	Staphylococcus epidermidis	1.88	21.11.2023
	Schaedler agar
	MRS agar
	Gardnerella agar
Staphylococcus sp	Blood agar
	Chocolate agar
	MacConkey agar
	Saboroud agar
	FAA agar	G013-FAA2	100	2	C6	Staphylococcus sp	1.8	Staphylococcus	1.77	21.11.2023
	Schaedler agar
	MRS agar
	Gardnerella agar
Range	Description	Symbols	Color
2.000 ... 2.299	secure genus identification, probable species identification	( ++ )	green
1.700 ... 1.999	probable genus identification	( + )	yellow
PATIENT: G013 (PREINCUBATION)
NUMBER OF DIFFERENT BACTERIA:1
NUMBER OF DIFFERENT GENUS:1
		code	CFU/g	log10CFU/g	Name	(best match)	Value	(second best match)	Value2	Date
Staphylococcus capitis	Blood agar
	Chocolate agar
	MacConkey agar
	Saboroud agar
	FAA agar
	Schaedler agar
	MRS agar
	Gardnerella agar	PG013-Grd1	1000	3	B11	Staphylococcus capitis	2.15	Staphylococcus capitis	1.98	29.11.2023
Range	Description	Symbols	Color
2.000 ... 2.299	secure genus identification, probable species identification	( ++ )	green
1.700 ... 1.999	probable genus identification	( + )	yellow

## Sheet: G29
PATIENT: G029
NUMBER OF DIFFERENT BACTERIA:4
NUMBER OF DIFFERENT GENUS:4
		code	CFU/g	log10CFU/g	Name	(best match)	Value	(second best match)	Value2	DATE
Cutibacterium acnes	Blood agar	G029-FAA2	3000	3.48	C8	Cutibacterium acnes	2.16	Cutibacterium acnes	1.99	21.11.2023
	Chocolate agar
	MacConkey agar
	Saboroud agar
	FAA agar
	Schaedler agar
	MRS agar
	Gardnerella agar
Gardnerella vaginalis	Blood agar
	Chocolate agar
	MacConkey agar
	Saboroud agar
	FAA agar	G029-FAA1	10000	4	C7	Gardnerella vaginalis	2.13	Gardnerella vaginalis	2.1	21.11.2023
		G029-FAA3	1000	3	C9	Gardnerella vaginalis	2.38	Gardnerella vaginalis	2.36	21.11.2023
		G029-FAA4	200	2.3	C10	Gardnerella vaginalis	2.23	Gardnerella vaginalis	2.2	21.11.2023
		G029-FAA5	100	2	C11	Gardnerella vaginalis	2.16	Gardnerella vaginalis	2.13	21.11.2023
		G029-FAA8	300	2.48	D2	Gardnerella vaginalis	2.22	Gardnerella vaginalis	2.13	21.11.2023
		G029-FAA9	400	2.6	D3	Gardnerella vaginalis	2.18	Gardnerella vaginalis	2.13	21.11.2023
	Schaedler agar
	MRS agar
	Gardnerella agar	G029-GRD1	1000	3	D11	Gardnerella vaginalis	2.4	Gardnerella vaginalis	2.33	15.11.2023
Lactobacillus iners	Blood agar
	Chocolate agar
	MacConkey agar
	Saboroud agar
	FAA agar	G029-FAA7	100	2	D1	Lactobacillus iners	2.32	Lactobacillus iners	2.3	21.11.2023
	Schaedler agar
	MRS agar
	Gardnerella agar
Staphylococcus epidermidis	Blood agar
	Chocolate agar
	MacConkey agar
	Saboroud agar
	FAA agar	G029-FAA6	1000	3	C12	Staphylococcus epidermidis	1.9	Staphylococcus epidermidis	1.85	21.11.2023
	Schaedler agar
	MRS agar
	Gardnerella agar
Range	Description	Symbols	Color
2.000 ... 2.299	secure genus identification, probable species identification	( ++ )	green
1.700 ... 1.999	probable genus identification	( + )	yellow
PATIENT: G029 (PREINCUBATION)
NUMBER OF DIFFERENT BACTERIA:1
NUMBER OF DIFFERENT GENUS:1
		code	CFU/g	log10CFU/g	Name	(best match)	Value	(second best match)	Value2	Date
Cutibacterium acnes	Blood agar
	Chocolate agar
	MacConkey agar
	Saboroud agar
	FAA agar	PG029-FAA1	1000	3	G5	Cutibacterium acnes	2.06	Cutibacterium acnes	2.04	5.12.2023
		PG029-FAA2	1000	3	G6	Cutibacterium acnes	1.88	Cutibacterium acnes	1.88	5.12.2023
		PG029-FAA3	1000	3	G3	Cutibacterium acnes	2.19	Cutibacterium acnes	2.06	7.12.2023
		PG029-FAA4	1000	3	G5	Cutibacterium acnes	1.97	Cutibacterium acnes	1.92	7.12.2023
	Schaedler agar
	MRS agar	PG029-MRS1	1000	3	A9	Cutibacterium acnes	2.25	Cutibacterium acnes	2.15	5.12.2023
	Gardnerella agar
Range	Description	Symbols	Color
2.000 ... 2.299	secure genus identification, probable species identification	( ++ )	green
1.700 ... 1.999	probable genus identification	( + )	yellow

## Sheet: G93
PATIENT: G093
NUMBER OF DIFFERENT BACTERIA:2
NUMBER OF DIFFERENT GENUS:2
		code	CFU/g	log10CFU/g	Name	(best match)	Value	(second best match)	Value2	DATE
Gardnerella vaginalis	Blood agar
	Chocolate agar
	MacConkey agar
	Saboroud agar
	FAA agar	G093-FAA1	3000	3.48	A12	Gardnerella vaginalis	2.11	Gardnerella vaginalis	1.94	21.11.2023
		G093-FAA3	10000	4	B2	Gardnerella vaginalis	2.1	Gardnerella vaginalis	1.97	21.11.2023
	Schaedler agar
	MRS agar
	Gardnerella agar
Lactobacillus gasseri	Blood agar	G093-BL1	2000	3.3	H1	Lactobacillus gasseri	2.21	Lactobacillus gasseri	2.21	16.11.2023
		G093-BL1	2000	3.3	H2	Lactobacillus gasseri	2.14	Lactobacillus gasseri	2.13	16.11.2023
	Chocolate agar
	MacConkey agar
	Saboroud agar
	FAA agar	G093-FAA2	1000	3	B1	Lactobacillus gasseri	2.39	Lactobacillus gasseri	2.34	21.11.2023
	Schaedler agar
	MRS agar
	Gardnerella agar	G093-GRD1	1000	3	D9	Lactobacillus gasseri	2.23	Lactobacillus gasseri	2	15.11.2023
Range	Description	Symbols	Color
2.000 ... 2.299	secure genus identification, probable species identification	( ++ )	green
1.700 ... 1.999	probable genus identification	( + )	yellow
PATIENT: G093 (PREINCUBATION)
NUMBER OF DIFFERENT BACTERIA:1
NUMBER OF DIFFERENT GENUS:1
		code	CFU/g	log10CFU/g	Name	(best match)	Value	(second best match)	Value2	Date
Lactobacillus gasseri	Blood agar	PG093-BL1	1000	3	G9	Lactobacillus gasseri	2.48	Lactobacillus gasseri	2.41	7.12.2023
	Chocolate agar	PG093-Choc1	1000	3	A7	Lactobacillus gasseri	2.15	Lactobacillus gasseri	2.09	29.11.2023
	MacConkey agar
	Saboroud agar
	FAA agar	PG093-FAA1	1000	3	E4	Lactobacillus gasseri	1.87	Lactobacillus gasseri	1.87	5.12.2023
		PG093-FAA5	1000	3	E8	Lactobacillus gasseri	2.03	Lactobacillus gasseri	2.01	5.12.2023
		PG093-FAA4	1000	3	E10	Lactobacillus gasseri	2.44	Lactobacillus gasseri	2.35	7.12.2023
		PG093-FAA2	1000	3	D4	Lactobacillus gasseri	2.27	Lactobacillus gasseri	2.22	15.12.2023
		PG093-FAA3	1000	3	C8	Lactobacillus gasseri	2.3	Lactobacillus gasseri	2.19	19.12.2023
	Schaedler agar
	MRS agar	PG093-MRS1	1000	3	C8	Lactobacillus gasseri	2.48	Lactobacillus gasseri	2.42	29.11.2023
		PG093-MRS2	1000	3	C9	Lactobacillus gasseri	2.47	Lactobacillus gasseri	2.42	29.11.2023
	Gardnerella agar
Range	Description	Symbols	Color
2.000 ... 2.299	secure genus identification, probable species identification	( ++ )	green
1.700 ... 1.999	probable genus identification	( + )	yellow

## Sheet: G111
PATIENT: G111
NUMBER OF DIFFERENT BACTERIA:1
NUMBER OF DIFFERENT GENUS:1
		code	CFU/g	log10CFU/g	Name	(best match)	Value	(second best match)	Value2	DATE
Lactobacillus iners	Blood agar
	Chocolate agar
	MacConkey agar
	Saboroud agar
	FAA agar	G111-FAA1	30000	4.48	B7	Lactobacillus iners	2.31	Lactobacillus iners	2.14	5.12.2023
		G111-FAA2	7000	3.85	B8	Lactobacillus iners	2.22	Lactobacillus iners	2.16	5.12.2023
	Schaedler agar
	MRS agar
	Gardnerella agar	G111-Grd1	300000	5.48	F7	Lactobacillus iners	2.07	Lactobacillus iners	1.93	29.11.2023
		G111-Grd2	200000	5.3	F8	Lactobacillus iners	2.03	Lactobacillus iners	1.94	29.11.2023
Range	Description	Symbols	Color
2.000 ... 2.299	secure genus identification, probable species identification	( ++ )	green
1.700 ... 1.999	probable genus identification	( + )	yellow
PATIENT: G111 (PREINCUBATION)
NUMBER OF DIFFERENT BACTERIA:
NUMBER OF DIFFERENT GENUS:

## Sheet: G115
PATIENT: G115
NUMBER OF DIFFERENT BACTERIA:1
NUMBER OF DIFFERENT GENUS:1
		code	CFU/g	log10CFU/g	Name	(best match)	Value	(second best match)	Value2	DATE
Lactobacillus crispatus	Blood agar
	Chocolate agar
	MacConkey agar
	Saboroud agar
	FAA agar
	Schaedler agar
	MRS agar	G115-MRS1	100000	5	B8	Lactobacillus crispatus	2.13	Lactobacillus crispatus	2.04	29.11.2023
	Gardnerella agar
Range	Description	Symbols	Color
2.000 ... 2.299	secure genus identification, probable species identification	( ++ )	green
1.700 ... 1.999	probable genus identification	( + )	yellow
PATIENT: G115 (PREINCUBATION)
NUMBER OF DIFFERENT BACTERIA:
NUMBER OF DIFFERENT GENUS:

## Sheet: G116
PATIENT: G116
NUMBER OF DIFFERENT BACTERIA:4
NUMBER OF DIFFERENT GENUS:4
		code	CFU/g	log10CFU/g	Name	(best match)	Value	(second best match)	Value2	DATE
Atopobium sp.	Blood agar
	Chocolate agar
	MacConkey agar
	Saboroud agar
	FAA agar	G116-FAA1	20000	4.3	C4	Atopobium sp. S3PFAA1-4	NO PEAKS, SEQUENCED			5.12.2023
		G116-FAA5	20000	4.3	C8	Atopobium sp. S3PFAA1-4	NO PEAKS, SEQUENCED			5.12.2023
	Schaedler agar
	MRS agar
	Gardnerella agar
Gardnerella vaginalis	Blood agar
	Chocolate agar
	MacConkey agar
	Saboroud agar
	FAA agar	G116-FAA4	10000	4	C7	Gardnerella vaginalis	2.4	Gardnerella vaginalis	2.4	5.12.2023
		G116-FAA2	5000	3.7	C5	Gardnerella vaginalis strain GS10234	NO PEAKS, SEQUENCED			5.12.2023
		G116-FAA6	110000	5.04	C9	Gardnerella vaginalis strain GS10234	NO PEAKS, SEQUENCED			5.12.2023
	Schaedler agar
	MRS agar
	Gardnerella agar
Lactobacillus crispatus	Blood agar
	Chocolate agar
	MacConkey agar
	Saboroud agar
	FAA agar
	Schaedler agar
	MRS agar	G116-MRS1	1000	3	B6	Lactobacillus crispatus	2.03	Lactobacillus crispatus	1.92	29.11.2023
		G116-MRS2	1000	3	B7	Lactobacillus crispatus	2.16	Lactobacillus crispatus	2.03	29.11.2023
	Gardnerella agar
Prevotella melaninogenica	Blood agar
	Chocolate agar
	MacConkey agar
	Saboroud agar
	FAA agar	G116-FAA3	10000	4	C6	Prevotella melaninogenica	1.75	Prevotella melaninogenica	1.74	5.12.2023
	Schaedler agar
	MRS agar
	Gardnerella agar
Range	Description	Symbols	Color
2.000 ... 2.299	secure genus identification, probable species identification	( ++ )	green
1.700 ... 1.999	probable genus identification	( + )	yellow
PATIENT: G116 (PREINCUBATION)
NUMBER OF DIFFERENT BACTERIA:
NUMBER OF DIFFERENT GENUS:

## Sheet: G117
PATIENT: G117
NUMBER OF DIFFERENT BACTERIA:3
NUMBER OF DIFFERENT GENUS:2
		code	CFU/g	log10CFU/g	Name	(best match)	Value	(second best match)	Value2	DATE
Cutibacterium acnes	Blood agar
	Chocolate agar
	MacConkey agar
	Saboroud agar
	FAA agar	G117-FAA3	1000000	6	C12	Cutibacterium acnes	2.04	Cutibacterium acnes	1.99	5.12.2023
		G117-FAA4	1000000	6	D1	Cutibacterium acnes	2.14	Cutibacterium acnes	1.99	5.12.2023
	Schaedler agar
	MRS agar
	Gardnerella agar
Lactobacillus crispatus	Blood agar
	Chocolate agar
	MacConkey agar
	Saboroud agar
	FAA agar
	Schaedler agar
	MRS agar	G117-MRS1	10000	4	B4	Lactobacillus crispatus	2.15	Lactobacillus crispatus	2.05	29.11.2023
	Gardnerella agar
Lactobacillus jensenii	Blood agar
	Chocolate agar	G117-Choc1	60000	4.78	A5	Lactobacillus jensenii	2.14	No Organism Identification	1.64	5.12.2023
		G117-Choc2	15000	4.18	D10	Lactobacillus jensenii	2.11	Lactobacillus jensenii	2.03	29.11.2023
		G117-Choc3	1000	3	D12	Lactobacillus jensenii	1.92	No Organism Identification	1.56	29.11.2023
	MacConkey agar
	Saboroud agar
	FAA agar	G117-FAA1	20000	4.3	C10	Lactobacillus jensenii	2.25	Lactobacillus jensenii	1.71	5.12.2023
		G117-FAA2	1000000	6	C11	Lactobacillus jensenii	1.97	No Organism Identification	1.61	5.12.2023
	Schaedler agar
	MRS agar	G117-MRS2	9000	3.95	B5	Lactobacillus jensenii	2	Lactobacillus jensenii	1.99	29.11.2023
	Gardnerella agar	G117-Grd1	100000	5	E11	Lactobacillus jensenii	2.14	Lactobacillus jensenii	2.09	29.11.2023
		G117-Grd2	230000	5.36	E12	Lactobacillus jensenii	2.2	Lactobacillus jensenii	1.98	29.11.2023
Range	Description	Symbols	Color
2.000 ... 2.299	secure genus identification, probable species identification	( ++ )	green
1.700 ... 1.999	probable genus identification	( + )	yellow
PATIENT: G117 (PREINCUBATION)
NUMBER OF DIFFERENT BACTERIA:1
NUMBER OF DIFFERENT GENUS:1
		code	CFU/g	log10CFU/g	Name	(best match)	Value	(second best match)	Value2	Date
Staphylococcus capitis	Blood agar	PG117-BL1	1000	3	G9	Lactobacillus jensenii	2.14	Lactobacillus jensenii	1.98	15.12.2023
		PG117-BL2	1000	3	E12	Lactobacillus jensenii	2.01	Lactobacillus jensenii	1.94	12.12.2023
	Chocolate agar
	MacConkey agar
	Saboroud agar
	FAA agar	PG117-FAA1	1000	3	B12	Lactobacillus jensenii	2.24	Lactobacillus jensenii	1.82	15.12.2023
		PG117-FAA2	1000	3	C1	Lactobacillus jensenii	2.07	No Organism Identification	1.5	15.12.2023
	Schaedler agar
	MRS agar	PG117-MRS2	1000	3	E5	Lactobacillus jensenii	2.22	Lactobacillus jensenii	1.71	15.12.2023
		PG117-MRS3	1000	3	E6	Lactobacillus jensenii	2.13	Lactobacillus jensenii	1.93	15.12.2023
	Gardnerella agar	PG117-Grd1	1000	3	F6	Lactobacillus jensenii	1.95	No Organism Identification	1.67	15.12.2023
Range	Description	Symbols	Color
2.000 ... 2.299	secure genus identification, probable species identification	( ++ )	green
1.700 ... 1.999	probable genus identification	( + )	yellow

## Sheet: G125
PATIENT: G125
NUMBER OF DIFFERENT BACTERIA:11
NUMBER OF DIFFERENT GENUS:10
		code	CFU/g	log10CFU/g	Name	(best match)	Value	(second best match)	Value2	DATE
Winkia neuii	Blood agar	G125-BL5	10000	4	D4	Winkia neuii	2.16	Winkia neuii	2.09	29.11.2023
	Chocolate agar
	MacConkey agar
	Saboroud agar
	FAA agar
	Schaedler agar
	MRS agar	G125-MRS2	100000	5	A12	Winkia neuii	1.99	Winkia neuii	1.99	29.11.2023
	Gardnerella agar
Actinomyces urogenitalis	Blood agar	G125-BL2	50000	4.7	D1	Actinomyces urogenitalis	2.28	Actinomyces urogenitalis	2.21	29.11.2023
		G125-BL4	20000	4.3	D3	Actinomyces urogenitalis	2.08	Actinomyces urogenitalis	2.07	29.11.2023
	Chocolate agar	G125-Choc1	70000	4.85	C11	Actinomyces urogenitalis	2.13	Actinomyces urogenitalis	2.08	29.11.2023
		G125-Choc2	30000	4.48	D2	Actinomyces urogenitalis	2.29	Actinomyces urogenitalis	2.27	29.11.2023
	MacConkey agar	G125-MRS3	100000	5	B1	Actinomyces urogenitalis	2.19	Actinomyces urogenitalis	2.11	29.11.2023
	Saboroud agar
	FAA agar
	Schaedler agar
	MRS agar
	Gardnerella agar	G125-Grd4	400000	5.6	E8	Actinomyces urogenitalis	2.2	Actinomyces urogenitalis	2.17	29.11.2023
Actinotignum sanguinis	Blood agar
	Chocolate agar
	MacConkey agar
	Saboroud agar
	FAA agar
	Schaedler agar
	MRS agar	G125-MRS5	50000	4.7	B3	Actinotignum sanguinis	2.09	Actinotignum schaalii	2.01	29.11.2023
	Gardnerella agar
Actinotignum schaalii	Blood agar
	Chocolate agar
	MacConkey agar
	Saboroud agar
	FAA agar
	Schaedler agar
	MRS agar	G125-MRS1	100000	5	A7	Actinotignum schaalii	2.05	Actinotignum sanguinis	2.01	5.12.2023
	Gardnerella agar
Bifidobacterium dentium	Blood agar
	Chocolate agar
	MacConkey agar
	Saboroud agar
	FAA agar
	Schaedler agar
	MRS agar	G125-MRS4	20000	4.3	A8	Bifidobacterium dentium	2.36	Bifidobacterium dentium	2.31	5.12.2023
	Gardnerella agar
Enterococcus faecalis	Blood agar	G125-BL3	10000	4	D2	Enterococcus faecalis	2.16	Enterococcus faecalis	2.15	29.11.2023
	Chocolate agar	G125-Choc4	1000	3	D6	Enterococcus faecalis	1.78	Enterococcus faecalis	1.76	29.11.2023
	MacConkey agar
	Saboroud agar
	FAA agar	G125-FAA6	30000	4.48	D7	Enterococcus faecalis	2.25	Enterococcus faecalis	2.22	5.12.2023
	Schaedler agar
	MRS agar
	Gardnerella agar	G125-Grd6	30000	4.48	E10	Enterococcus faecalis	2.07	Enterococcus faecalis	2.05	29.11.2023
Fannyhessea vaginae	Blood agar
	Chocolate agar
	MacConkey agar
	Saboroud agar
	FAA agar	G125-FAA1	10000000	7	D2	Fannyhessea vaginae	2.23	Fannyhessea vaginae	2.11	5.12.2023
		G125-FAA8	8000000	6.9	E1	Fannyhessea vaginae	2.28	Fannyhessea vaginae	2.17	7.12.2023
	Schaedler agar
	MRS agar
	Gardnerella agar
Gardnerella vaginalis	Blood agar	G125-BL1	5000000	6.7	A10	Gardnerella vaginalis	2.17	Gardnerella vaginalis	2.11	5.12.2023
	Chocolate agar
	MacConkey agar
	Saboroud agar
	FAA agar	G125-FAA2	130000000	8.11	D3	Gardnerella vaginalis	2.22	Gardnerella vaginalis	2.18	5.12.2023
		G125-FAA3	1000000	6	D10	Gardnerella vaginalis	1.78	Fannyhessea vaginae	1.76	7.12.2023
		G125-FAA4	100000	5	D5	Gardnerella vaginalis	1.81	No Organism Identification	1.67	5.12.2023
		G125-FAA5	300000	5.48	D6	Gardnerella vaginalis	2.25	Gardnerella vaginalis	2.15	5.12.2023
		G125-FAA7	90000000	7.95	D8	Gardnerella vaginalis	2.33	Gardnerella vaginalis	2.29	5.12.2023
	Schaedler agar
	MRS agar
	Gardnerella agar	G125-Grd1	20000000	7.3	E5	Gardnerella vaginalis	2.19	Gardnerella vaginalis	2.09	29.11.2023
		G125-Grd2	20000000	7.3	E6	Gardnerella vaginalis	2.19	Gardnerella vaginalis	2.19	29.11.2023
		G125-Grd3	1200000	6.08	B1	Gardnerella vaginalis	2.06	Gardnerella vaginalis	2.04	5.12.2023
		G125-Grd3	1200000	6.08	D6	Gardnerella vaginalis	1.82	Gardnerella vaginalis	1.77	15.12.2023
		G125-Grd5	300000	5.48	B2	Gardnerella vaginalis	1.86	Gardnerella vaginalis	1.85	5.12.2023
Streptococcus oralis	Blood agar
	Chocolate agar	G125-Choc3	2000	3.3	D4	Streptococcus oralis	1.81	Streptococcus pneumoniae	1.72	29.11.2023
	MacConkey agar
	Saboroud agar
	FAA agar
	Schaedler agar
	MRS agar
	Gardnerella agar
Lactobacillus iners	Blood agar
	Chocolate agar
	MacConkey agar
	Saboroud agar
	FAA agar
	Schaedler agar
	MRS agar
	Gardnerella agar	G125-Grd5	300000	5.48	C5	Lactobacillus iners	1.73	No Organism Identification	1.67	12.12.2023
Peptoniphilus sp	Blood agar
	Chocolate agar
	MacConkey agar
	Saboroud agar
	FAA agar	G125-FAA9	40000	4.6	D2	Peptoniphilus sp[2]	1.71	No Organism Identification	1.69	15.12.2023
		G125-FAA10	10000	4	D11	Peptoniphilus sp[2]	2.17	Peptoniphilus sp[2]	2.12	5.12.2023
	Schaedler agar
	MRS agar
	Gardnerella agar
Range	Description	Symbols	Color
2.000 ... 2.299	secure genus identification, probable species identification	( ++ )	green
1.700 ... 1.999	probable genus identification	( + )	yellow
PATIENT: G125 (PREINCUBATION)
NUMBER OF DIFFERENT BACTERIA:1
NUMBER OF DIFFERENT GENUS:1
		code	CFU/g	log10CFU/g	Name	(best match)	Value	(second best match)	Value2	Date
Enterococcus faecalis	Blood agar	PG125-BL2	1000	3	G10	Enterococcus faecalis	2.34	Enterococcus faecalis	2.25	15.12.2023
		PG125-BL14	1000	3	G2	Enterococcus faecalis	2.16	Enterococcus faecalis	2.13	12.12.2023
		PG125-BL7	1000	3	F7	Enterococcus faecalis	2.37	Enterococcus faecalis	2.34	12.12.2023
		PG125-BL9	1000	3	F9	Enterococcus faecalis	2.09	Enterococcus faecalis	2.08	12.12.2023
	Chocolate agar
	MacConkey agar
	Saboroud agar
	FAA agar	PG125-FAA1	1000	3	A8	Enterococcus faecalis	2.35	Enterococcus faecalis	2.29	15.12.2023
		PG125-FAA4	1000	3	A11	Enterococcus faecalis	2.29	Enterococcus faecalis	2.28	15.12.2023
		PG125-FAA9A	1000	3	B4	Enterococcus faecalis	2.36	Enterococcus faecalis	2.35	15.12.2023
	Schaedler agar
	MRS agar	PG125-MRS2	1000	3	E8	Enterococcus faecalis	2.26	Enterococcus faecalis	2.2	15.12.2023
		PG125-MRS3	1000	3	E9	Enterococcus faecalis	2.23	Enterococcus faecalis	2.22	15.12.2023
	Gardnerella agar	PG125-Grd3	1000	3	F9	Enterococcus faecalis	2.23	Enterococcus faecalis	2.21	15.12.2023
Actinotignum schaalii	Blood agar	PG125-BL12	1000	3	F12	Actinotignum schaalii strain NML 98A108	NO PEAKS, SEQUENCED			12.12.2023
	Chocolate agar
	MacConkey agar
	Saboroud agar
	FAA agar
	Schaedler agar
	MRS agar
	Gardnerella agar
Winkia neuii	Blood agar	PG125-BL3	1000	3	E10	Winkia neuii	2.33	Winkia neuii	2.28	19.12.2023
		PG125-BL10	1000	3	E11	Winkia neuii	2.26	Winkia neuii	2.23	19.12.2023
		PG125-BL15	1000	3	G3	Winkia neuii strain VSI01	NO PEAKS, SEQUENCED			12.12.2023
	Chocolate agar
	MacConkey agar
	Saboroud agar
	FAA agar
	Schaedler agar
	MRS agar
	Gardnerella agar	PG125-Grd2	1000	3	F8	Winkia neuii	2.07	Winkia neuii	1.9	15.12.2023
		PG125-Grd6	1000	3	F11	Winkia neuii	1.86	Winkia neuii	1.85	15.12.2023
Actinomyces radingae	Blood agar	PG125-BL5	1000	3	H1	Actinomyces radingae	1.93	Actinomyces radingae	1.85	15.12.2023
	Chocolate agar
	MacConkey agar
	Saboroud agar
	FAA agar
	Schaedler agar
	MRS agar
	Gardnerella agar
Bifidobacterium dentium	Blood agar
	Chocolate agar
	MacConkey agar
	Saboroud agar
	FAA agar	PG125-FAA9B	1000	3	B5	Bifidobacterium dentium	2.26	Bifidobacterium dentium	2.26	15.12.2023
	Schaedler agar
	MRS agar
	Gardnerella agar
Finegoldia magna	Blood agar
	Chocolate agar
	MacConkey agar
	Saboroud agar
	FAA agar	PG125-FAA3	1000	3	A10	Finegoldia magna	2.2	Finegoldia magna	2.15	15.12.2023
	Schaedler agar
	MRS agar
	Gardnerella agar
Peptoniphilus sp	Blood agar
	Chocolate agar
	MacConkey agar
	Saboroud agar
	FAA agar	PG125-FAA5	1000	3	A12	Peptoniphilus sp[2]	2.16	Peptoniphilus sp[2]	2.14	15.12.2023
	Schaedler agar
	MRS agar
	Gardnerella agar
Streptococcus anginosus	Blood agar	PG125-BL1	1000	3	F1	Streptococcus anginosus	1.95	Streptococcus anginosus	1.94	12.12.2023
		PG125-BL6	1000	3	F6	Streptococcus anginosus	1.86	Streptococcus anginosus	1.78	12.12.2023
		PG125-BL8	1000	3	F8	Streptococcus anginosus	1.82	Streptococcus anginosus	1.74	12.12.2023
		PG125-BL4	1000	3	G12	Streptococcus anginosus	1.99	Streptococcus anginosus	1.99	15.12.2023
		PG125-BL1 hall	1000	3	H6	Streptococcus anginosus	1.95	Streptococcus anginosus	1.78	15.12.2023
	Chocolate agar
	MacConkey agar
	Saboroud agar
	FAA agar
	Schaedler agar
	MRS agar
	Gardnerella agar
Actinotignum sanguinis	Blood agar	PG125-BL11	1000	3	F1	Actinotignum sanguinis	1.88	Actinotignum schaalii	1.88	19.12.2023
	Chocolate agar
	MacConkey agar
	Saboroud agar
	FAA agar
	Schaedler agar
	MRS agar
	Gardnerella agar	PG125-Grd5	1000	3	D9	Actinotignum sanguinis	2.21	Actinotignum sanguinis	2.21	19.12.2023
Dialister micraerophilus	Blood agar
	Chocolate agar
	MacConkey agar
	Saboroud agar
	FAA agar	PG125-FAA8	1000	3	B3	Dialister micraerophilus	2.34	Dialister micraerophilus	2.24	15.12.2023
		PG125-FAA2	1000	3	A9	Dialister micraerophilus strain JCM 17567	NO PEAKS, SEQUENCED			15.12.2023
		PG125-FAA6	1000	3	B1	Dialister micraerophilus strain JCM 17567	NO PEAKS, SEQUENCED			15.12.2023
	Schaedler agar
	MRS agar
	Gardnerella agar
Actinomyces urogenitalis	Blood agar	PG125-BL13	1000	3	G1	Actinomyces urogenitalis	2.32	Actinomyces urogenitalis	2.19	12.12.2023
		PG125-BL1 valge	1000	3	H7	Actinomyces urogenitalis	2.21	Actinomyces urogenitalis	2.16	15.12.2023
	Chocolate agar
	MacConkey agar
	Saboroud agar
	FAA agar	PG125-FAA7	1000	3	B1	Actinomyces urogenitalis	2.22	Actinomyces urogenitalis	2.22	19.12.2023
	Schaedler agar
	MRS agar	PG125-MRS1	1000	3	D2	Actinomyces urogenitalis	2.32	Actinomyces urogenitalis	2.28	19.12.2023
	Gardnerella agar	PG125-Grd1	1000	3	F7	Actinomyces urogenitalis	2.05	Actinomyces urogenitalis	1.88	15.12.2023
Range	Description	Symbols	Color
2.000 ... 2.299	secure genus identification, probable species identification	( ++ )	green
1.700 ... 1.999	probable genus identification	( + )	yellow

## Sheet: G128
PATIENT: G128
NUMBER OF DIFFERENT SPECIES:4
NUMBER OF DIFFERENT GENUS:2
		code	CFU/g	log10CFU/g	Name	(best match)	Value	(second best match)	Value2	DATE
Lactobacillus crispatus	Blood agar
	Chocolate agar	G128-Choc1	70000	4.85	C8	Lactobacillus crispatus	1.85	No Organism Identification	1.55	29.11.2023
		G128-Choc2	50000	4.7	A4	Lactobacillus crispatus	2.01	Lactobacillus crispatus	1.89	5.12.2023
	MacConkey agar
	Saboroud agar
	FAA agar	G128-FAA2	30000	4.48	E1	Lactobacillus crispatus	1.89	Lactobacillus crispatus	1.84	5.12.2023
		G128-FAA3	40000	4.6	E2	Lactobacillus crispatus	1.98	Lactobacillus crispatus	1.96	5.12.2023
	Schaedler agar
	MRS agar	G128-MRS1	30000	4.48	A7	Lactobacillus crispatus	1.84	Lactobacillus crispatus	1.8	29.11.2023
		G128-MRS3	20000	4.3	A9	Lactobacillus crispatus	2.04	Lactobacillus crispatus	2.02	29.11.2023
		G128-MRS4	12000	4.08	A10	Lactobacillus crispatus	1.98	Lactobacillus crispatus	1.98	29.11.2023
	Gardnerella agar	G128-Grd1	1000000	6	E3	Lactobacillus crispatus	1.98	Lactobacillus crispatus	1.93	29.11.2023
		G128-Grd2	600000	5.78	E4	Lactobacillus crispatus	1.92	Lactobacillus crispatus	1.89	29.11.2023
Lactobacillus gasseri	Blood agar
	Chocolate agar
	MacConkey agar
	Saboroud agar
	FAA agar	G128-FAA4	4000	3.6	E3	Lactobacillus gasseri strain TMPC 9023D	NO PEAKS, SEQUENCED			5.12.2023
	Schaedler agar
	MRS agar
	Gardnerella agar
Lactobacillus jensenii	Blood agar	G128-BL1	2000	3.3	C11	Lactobacillus jensenii	1.99	Lactobacillus jensenii	1.99	29.11.2023
	Chocolate agar
	MacConkey agar
	Saboroud agar
	FAA agar
	Schaedler agar
	MRS agar	G128-MRS2	10000	4	A8	Lactobacillus jensenii	1.73	No Organism Identification	1.57	29.11.2023
	Gardnerella agar
Propionibacterium sp	Blood agar
	Chocolate agar
	MacConkey agar
	Saboroud agar
	FAA agar	G128-FAA1	100000	5	D12	Propionibacterium sp	1.77	Propionibacterium sp	1.72	5.12.2023
	Schaedler agar
	MRS agar
	Gardnerella agar
Range	Description	Symbols	Color
2.000 ... 2.299	secure genus identification, probable species identification	( ++ )	green
1.700 ... 1.999	probable genus identification	( + )	yellow
PATIENT: G128 (PREINCUBATION)
NUMBER OF DIFFERENT BACTERIA:1
NUMBER OF DIFFERENT GENUS:1
		code	CFU/g	log10CFU/g	Name	(best match)	Value	(second best match)	Value2	Date
Corynebacterium amycolatum	Blood agar	PG128-BL1	1000	3	G4	Corynebacterium amycolatum	2.21	Corynebacterium amycolatum	2.15	12.12.2023
		PG128-BL2	1000	3	G5	Corynebacterium amycolatum	1.84	Corynebacterium amycolatum	1.83	12.12.2023
	Chocolate agar
	MacConkey agar
	Saboroud agar
	FAA agar
	Schaedler agar
	MRS agar
	Gardnerella agar	PG128-Grd1	1000	3	F12	Corynebacterium amycolatum	1.97	Corynebacterium amycolatum	1.95	15.12.2023
Corynebacterium jeikeium	Blood agar
	Chocolate agar
	MacConkey agar
	Saboroud agar
	FAA agar	PG128-FAA2	1000	3	C3	Corynebacterium jeikeium strain FDAARGOS_574/Corynebacterium amycolatum strain BER245	NO PEAKS, SEQUENCED			15.12.2023
		PG128-FAA3	1000	3	C4	Corynebacterium jeikeium strain FDAARGOS_574/Corynebacterium amycolatum strain BER246	NO PEAKS, SEQUENCED			15.12.2023
	Schaedler agar
	MRS agar
	Gardnerella agar
Lactobacillus jensenii	Blood agar
	Chocolate agar
	MacConkey agar
	Saboroud agar
	FAA agar	PG128-FAA1	1000	3	C2	Lactobacillus jensenii	2.11	Lactobacillus jensenii	1.77	15.12.2023
		PG128-FAA4	1000	3	C5	Lactobacillus jensenii	2.06	Lactobacillus jensenii	1.81	15.12.2023
	Schaedler agar
	MRS agar	PG128-MRS1	1000	3	E10	Lactobacillus jensenii	2.13	Lactobacillus jensenii	1.95	15.12.2023
		PG128-MRS2	1000	3	E11	Lactobacillus jensenii	2.04	Lactobacillus jensenii	1.79	15.12.2023
	Gardnerella agar
Range	Description	Symbols	Color
2.000 ... 2.299	secure genus identification, probable species identification	( ++ )	green
1.700 ... 1.999	probable genus identification	( + )	yellow
