# Supplementary material for: Assessing endometrial microbiota in endometriosis: culturomics and sequencing analysis of receptive-phase tissue
Source: Curr Res Microb Sci. 2026 Apr 1;10:100593. doi: 10.1016/j.crmicr.2026.100593 (PMC13091524; doi:10.1016/j.crmicr.2026.100593)
Supplement: Supplementary file 19 [file mmc19.xlsx]

## Sheet: G23
PATIENT: G023
NUMBER OF DIFFERENT BACTERIA:2
NUMBER OF DIFFERENT GENUS:2
		code	CFU/g	log10CFU/g	Name	(best match)	Value	(second best match)	Value2	Date
Lactobacillus jensenii	Blood agar	G023-BL1	1000	3	E8	Lactobacillus jensenii	2.11	Lactobacillus jensenii	2.08	15.11.2023
	Chocolate agar
	MacConkey agar
	Saboroud agar
	FAA agar	G023-FAA1	120000	5.08	C11	Lactobacillus jensenii	2.16	Lactobacillus jensenii	1.8	6.11.2023
		G023-FAA1	120000	5.08	C12	Lactobacillus jensenii	2.12	No Organism Identification	1.66	6.11.2023
		G023-FAA3	100000	5	D1	Lactobacillus jensenii	2.12	Lactobacillus jensenii	1.81	6.11.2023
		G023-FAA3	100000	5	D2	Lactobacillus jensenii	2.14	No Organism Identification	1.61	6.11.2023
		G023-FAA2	100000	5	D3	Lactobacillus jensenii	2.1	Lactobacillus jensenii	1.87	6.11.2023
		G023-FAA2	100000	5	D4	Lactobacillus jensenii	2.15	No Organism Identification	1.68	6.11.2023
		G023-FAA4	10000	4	D5	Lactobacillus jensenii	2.05	Lactobacillus jensenii	1.75	6.11.2023
		G023-FAA4	10000	4	D6	Lactobacillus jensenii	2.12	Lactobacillus jensenii	1.79	6.11.2023
		G023-FAA5	75000	4.88	D7	Lactobacillus jensenii	2.13	Lactobacillus jensenii	1.73	6.11.2023
		G023-FAA5	75000	4.88	D8	Lactobacillus jensenii	2.09	Lactobacillus jensenii	1.8	6.11.2023
		G023-FAA6	300	2.48	D9	Lactobacillus jensenii	2.16	Lactobacillus jensenii	1.86	6.11.2023
		G023-FAA6	300	2.48	D10	Lactobacillus jensenii	2.1	Lactobacillus jensenii	1.74	6.11.2023
		G023-FAA7	200	2.3	D11	Lactobacillus jensenii	2.18	Lactobacillus jensenii	1.71	6.11.2023
		G023-FAA7	200	2.3	D12	Lactobacillus jensenii	2.14	Lactobacillus jensenii	1.72	6.11.2023
	Schaedler agar
	MRS agar	G023-MRS1	1000	3	E9	Lactobacillus jensenii	2.16	Lactobacillus jensenii	2.02	15.11.2023
		G023-MRS1	1000	3	E10	Lactobacillus jensenii	1.89	Lactobacillus jensenii	1.8	15.11.2023
	Gardnerella agar
Staphylococcus warneri	Blood agar	G023-BL1	1000	3	E7	Staphylococcus warneri	1.97	Staphylococcus warneri	1.95	15.11.2023
	Chocolate agar
	MacConkey agar
	Saboroud agar
	FAA agar
	Schaedler agar
	MRS agar
	Gardnerella agar
Range	Description	Symbols	Color
2.000 ... 2.299	secure genus identification, probable species identification	( ++ )	green
1.700 ... 1.999	probable genus identification	( + )	yellow
PATIENT: G023 (PREINCUBATION)
NUMBER OF DIFFERENT BACTERIA:3
NUMBER OF DIFFERENT GENUS:3
		code	CFU/g	log10CFU/g	Name	(best match)	Value	(second best match)	Value2	Date
Cutibacterium acnes	Blood agar
	Chocolate agar
	MacConkey agar
	Saboroud agar
	FAA agar	PG023-FAA5	1000	3	D8	Cutibacterium acnes	1.86	Cutibacterium acnes	1.82	21.11.2023
	Schaedler agar
	MRS agar
	Gardnerella agar
Lactobacillus jensenii	Blood agar	PG023-BL1	1000	3	E8	Lactobacillus jensenii	2.11	Lactobacillus jensenii	2.08	15.11.2023
	Chocolate agar
	MacConkey agar
	Saboroud agar
	FAA agar	PG023-FAA1	1000	3	D4	Lactobacillus jensenii	2.07	Lactobacillus jensenii	1.81	21.11.2023
		PG023-FAA2	1000	3	D5	Lactobacillus jensenii	2.13	Lactobacillus jensenii	1.75	21.11.2023
		PG023-FAA3	1000	3	D6	Lactobacillus jensenii	2.03	No Organism Identification	1.69	21.11.2023
		PG023-FAA4	1000	3	D7	Lactobacillus jensenii	2.02	Lactobacillus jensenii	1.76	21.11.2023
	Schaedler agar
	MRS agar	PG023-MRS1	1000	3	E9	Lactobacillus jensenii	2.16	Lactobacillus jensenii	2.02	15.11.2023
		PG023-MRS1	1000	3	E10	Lactobacillus jensenii	1.89	Lactobacillus jensenii	1.8	15.11.2023
	Gardnerella agar
Staphylococcus haemolyticus	Blood agar	PG023-BL1	1000	3	E7	Staphylococcus warneri	1.97	Staphylococcus warneri	1.95	15.11.2023
	Chocolate agar
	MacConkey agar
	Saboroud agar
	FAA agar
	Schaedler agar
	MRS agar
	Gardnerella agar
Range	Description	Symbols	Color
2.000 ... 2.299	secure genus identification, probable species identification	( ++ )	green
1.700 ... 1.999	probable genus identification	( + )	yellow

## Sheet: G41
PATIENT: G041
NUMBER OF DIFFERENT BACTERIA:4
NUMBER OF DIFFERENT GENUS:3
		code	CFU/g	log10CFU/g	Name	(best match)	Value	(second best match)	Value2	Date
Cutibacterium acnes	Blood agar
	Chocolate agar
	MacConkey agar
	Saboroud agar
	FAA agar	G041-FAA1	10000	4	C1	Cutibacterium acnes	2.06	Cutibacterium acnes	2.03	21.11.2023
		G041-FAA2	30000	4.48	C2	Cutibacterium acnes	2.09	Cutibacterium acnes	2.07	21.11.2023
		G041-FAA3	10000	4	C3	Cutibacterium acnes	2.08	Cutibacterium acnes	2.07	21.11.2023
		G041-FAA4	2000	3.3	C4	Cutibacterium acnes	2.18	Cutibacterium acnes	2.13	21.11.2023
	Schaedler agar
	MRS agar
	Gardnerella agar
Lactobacillus gasseri	Blood agar	G041-BL4	2000	3.3	C1	Lactobacillus gasseri	2.05	Lactobacillus gasseri	2	15.11.2023
	Chocolate agar
	MacConkey agar
	Saboroud agar
	FAA agar
	Schaedler agar
	MRS agar
	Gardnerella agar
Lactobacillus vaginalis	Blood agar
	Chocolate agar
	MacConkey agar
	Saboroud agar
	FAA agar
	Schaedler agar
	MRS agar	G041-MRS1	1000	3	F2	Lactobacillus vaginalis	1.83	Lactobacillus vaginalis	1.82	21.11.2023
	Gardnerella agar
Staphylococcus epidermidis	Blood agar	G041-BL2	1000	3	B9	Staphylococcus epidermidis	1.98	Staphylococcus epidermidis	1.98	15.11.2023
		G041-BL2	1000	3	B10	Staphylococcus epidermidis	1.99	Staphylococcus epidermidis	1.98	15.11.2023
	Chocolate agar
	MacConkey agar
	Saboroud agar
	FAA agar
	Schaedler agar
	MRS agar
	Gardnerella agar
Range	Description	Symbols	Color
2.000 ... 2.299	secure genus identification, probable species identification	( ++ )	green
1.700 ... 1.999	probable genus identification	( + )	yellow
PATIENT: G041 (PREINCUBATION)
NUMBER OF DIFFERENT BACTERIA:2
NUMBER OF DIFFERENT GENUS:2
		code	CFU/g	log10CFU/g	Name	(best match)	Value	(second best match)	Value2	Date
Cutibacterium acnes	Blood agar
	Chocolate agar
	MacConkey agar
	Saboroud agar
	FAA agar	PG041-FAA1	1000	3	B11	Cutibacterium acnes	2.05	Cutibacterium acnes	2.04	12.12.2023
		PG041-FAA2	1000	3	G2	Cutibacterium acnes	2.12	Cutibacterium acnes	2.06	5.12.2023
		PG041-FAA3	1000	3	G3	Cutibacterium acnes	2.21	Cutibacterium acnes	2.06	5.12.2023
		PG041-FAA4	1000	3	G4	Cutibacterium acnes	2.07	Cutibacterium acnes	1.96	5.12.2023
	Schaedler agar
	MRS agar
	Gardnerella agar
Micrococcus luteus	Blood agar	PG041-BL1	1000	3	B7	Micrococcus luteus	2.19	Micrococcus luteus	2.08	29.11.2023
	Chocolate agar	PG041-Choc1	1000	3	A1	Micrococcus luteus	1.95	Micrococcus luteus	1.92	29.11.2023
	MacConkey agar
	Saboroud agar
	FAA agar
	Schaedler agar
	MRS agar
	Gardnerella agar	PG041-Grd1	1000	3	C2	Micrococcus luteus	2.37	Micrococcus luteus	2.22	29.11.2023
Range	Description	Symbols	Color
2.000 ... 2.299	secure genus identification, probable species identification	( ++ )	green
1.700 ... 1.999	probable genus identification	( + )	yellow

## Sheet: G43
PATIENT: G043
NUMBER OF DIFFERENT BACTERIA:6
NUMBER OF DIFFERENT GENUS:4
		code	CFU/g	log10CFU/g	Name	(best match)	Value	(second best match)	Value2	Date
Cutibacterium acnes	Blood agar
	Chocolate agar
	MacConkey agar
	Saboroud agar
	FAA agar	G043-FAA1	10000	4	B3	Cutibacterium acnes	1.97	Cutibacterium acnes	1.94	21.11.2023
		G043-FAA2	10000	4	B4	Cutibacterium acnes	2.12	Cutibacterium acnes	2.03	21.11.2023
		G043-FAA10	1000	3	B12	Cutibacterium acnes	1.94	Cutibacterium acnes	1.89	21.11.2023
	Schaedler agar
	MRS agar
	Gardnerella agar
Lactobacillus iners	Blood agar
	Chocolate agar
	MacConkey agar
	Saboroud agar
	FAA agar	G043-FAA9	4000	3.6	B11	Lactobacillus iners	2.31	Lactobacillus iners	2.29	21.11.2023
	Schaedler agar
	MRS agar
	Gardnerella agar
Lactobacillus crispatus	Blood agar
	Chocolate agar
	MacConkey agar
	Saboroud agar
	FAA agar	G043-FAA4	20000	4.3	B6	Lactobacillus crispatus	1.99	Lactobacillus crispatus	1.96	21.11.2023
		G043-FAA5	30000	4.48	B7	Lactobacillus crispatus	1.97	Lactobacillus crispatus	1.9	21.11.2023
		G043-FAA6	2000	3.3	G3	Lactobacillus crispatus	2.1	Lactobacillus crispatus	1.96	22.11.2023
		G043-FAA6	2000	3.3	G4	Lactobacillus crispatus	1.95	Lactobacillus crispatus	1.94	22.11.2023
		G043-FAA6	2000	3.3	A3	Lactobacillus crispatus	1.81	Lactobacillus crispatus	1.8	29.11.2023
	Schaedler agar
	MRS agar	G043-MRS1	10000	4	F1	Lactobacillus crispatus	2.09	Lactobacillus crispatus	2.08	21.11.2023
	Gardnerella agar	G043-GRD1	10000	4	D1	Lactobacillus crispatus	1.7	No Organism Identification	1.57	15.11.2023
		G043-GRD2	13000	4.11	E11	Lactobacillus crispatus	2.13	Lactobacillus crispatus	2.07	21.11.2023
Lactobacillus jensenii	Blood agar	G043-BL1	8000	3.9	B5	Lactobacillus jensenii	2	Lactobacillus jensenii	1.92	15.11.2023
		G043-BL3	100000	5	E3	Lactobacillus jensenii	2.09	Lactobacillus jensenii	1.78	21.11.2023
	Chocolate agar
	MacConkey agar
	Saboroud agar
	FAA agar	G043-FAA3	10000	4	B5	Lactobacillus jensenii	1.94	Lactobacillus jensenii	1.89	21.11.2023
		G043-FAA8	4000	3.6	B10	Lactobacillus jensenii	2.06	Lactobacillus jensenii	1.8	21.11.2023
	Schaedler agar
	MRS agar	G043-MRS2	10000	4	A5	Lactobacillus jensenii	2.16	Lactobacillus jensenii	1.99	15.11.2023
		G043-MRS2	10000	4	A6	Lactobacillus jensenii	2.08	Lactobacillus jensenii	1.72	15.11.2023
	Gardnerella agar	G043-GRD3	7000	3.85	F5	Lactobacillus jensenii	2.1	Lactobacillus jensenii	1.84	21.11.2023
Staphylococcus epidermidis	Blood agar	G043-BL3	100000	5	B8	Staphylococcus epidermidis	1.85	Staphylococcus epidermidis	1.8	15.11.2023
	Chocolate agar
	MacConkey agar
	Saboroud agar
	FAA agar	G043-FAA7	10000	4	B9	Staphylococcus epidermidis	1.97	Staphylococcus epidermidis	1.93	21.11.2023
	Schaedler agar
	MRS agar
	Gardnerella agar
Streptococcus anginosus	Blood agar
	Chocolate agar
	MacConkey agar
	Saboroud agar
	FAA agar
	Schaedler agar
	MRS agar
	Gardnerella agar	G043-GRD5	100	2	D7	Streptococcus anginosus	2.07	Streptococcus anginosus	1.82	15.11.2023
Range	Description	Symbols	Color
2.000 ... 2.299	secure genus identification, probable species identification	( ++ )	green
1.700 ... 1.999	probable genus identification	( + )	yellow
PATIENT: G043 (PREINCUBATION)
NUMBER OF DIFFERENT BACTERIA:4
NUMBER OF DIFFERENT GENUS:4
		code	CFU/g	log10CFU/g	Name	(best match)	Value	(second best match)	Value2	Date
Cutibacterium acnes	Blood agar
	Chocolate agar
	MacConkey agar
	Saboroud agar
	FAA agar	PG043-FAA1	1000	3	F1	Cutibacterium acnes	2.12	Cutibacterium acnes	2.08	5.12.2023
		PG043-FAA5	1000	3	F5	Cutibacterium acnes	2.09	Cutibacterium acnes	2.07	5.12.2023
		PG043-FAA9	1000	3	F9	Cutibacterium acnes	2.21	Cutibacterium acnes	2.15	5.12.2023
		PG043-FAA6	1000	3	F9	Cutibacterium acnes	2.19	Cutibacterium acnes	2.1	7.12.2023
		PG043-FAA7	1000	3	F10	Cutibacterium acnes	2.37	Cutibacterium acnes	2.22	7.12.2023
		PG043-FAA10	1000	3	F10	Cutibacterium acnes	2.03	Cutibacterium acnes	1.93	5.12.2023
		PG043-FAA11	1000	3	F11	Cutibacterium acnes	2.33	Cutibacterium acnes	2.31	5.12.2023
	Schaedler agar
	MRS agar
	Gardnerella agar
Lactobacillus jensenii	Blood agar	PG043-BL1	1000	3	H2	Lactobacillus jensenii	2.14	Lactobacillus jensenii	1.83	7.12.2023
		PG043-BL2	1000	3	B2	Lactobacillus jensenii	2.06	Lactobacillus jensenii	2.02	29.11.2023
	Chocolate agar	PG043-Choc2	1000	3	A1	Lactobacillus jensenii	2.06	Lactobacillus jensenii	1.91	5.12.2023
	MacConkey agar
	Saboroud agar
	FAA agar	PG043-FAA2	1000	3	F2	Lactobacillus jensenii	2.2	Lactobacillus jensenii	1.86	5.12.2023
		PG043-FAA4	1000	3	F4	Lactobacillus jensenii	2.03	Lactobacillus jensenii	1.73	5.12.2023
		PG043-FAA8	1000	3	F8	Lactobacillus jensenii	1.96	Lactobacillus jensenii	1.79	5.12.2023
		PG043-FAA12	1000	3	F12	Lactobacillus jensenii	1.93	Lactobacillus jensenii	1.91	5.12.2023
	Schaedler agar
	MRS agar
	Gardnerella agar
Lactobacillus gasseri	Blood agar
	Chocolate agar
	MacConkey agar
	Saboroud agar
	FAA agar
	Schaedler agar
	MRS agar
	Gardnerella agar	PG043-Grd1	1000	3	C3	Lactobacillus gasseri	2.3	Lactobacillus gasseri	2.24	29.11.2023
Staphylococcus hominis	Blood agar	PG043-BL3	1000	3	B3	Staphylococcus hominis	1.89	Staphylococcus hominis	1.86	29.11.2023
	Chocolate agar	PG043-Choc1	1000	3	A3	Staphylococcus hominis	1.88	Staphylococcus hominis	1.87	29.11.2023
	MacConkey agar
	Saboroud agar
	FAA agar	PG043-FAA3	1000	3	F7	Staphylococcus hominis	1.96	Staphylococcus hominis	1.96	7.12.2023
	Schaedler agar
	MRS agar
	Gardnerella agar
Range	Description	Symbols	Color
2.000 ... 2.299	secure genus identification, probable species identification	( ++ )	green
1.700 ... 1.999	probable genus identification	( + )	yellow

## Sheet: G94
PATIENT: G094
NUMBER OF DIFFERENT BACTERIA:4
NUMBER OF DIFFERENT GENUS:4
		code	CFU/g	log10CFU/g	Name	(best match)	Value	(second best match)	Value2	Date
Gardnerella vaginalis	Blood agar	G094-BL4	800000	5.9	E4	Gardnerella vaginalis	2.35	Gardnerella vaginalis	2.26	21.11.2023
	Chocolate agar
	MacConkey agar
	Saboroud agar
	FAA agar	G094-FAA1	10000000	7	A1	Gardnerella vaginalis	2.14	Gardnerella vaginalis	2.05	21.11.2023
		G094-FAA3	2000000	6.3	A3	Gardnerella vaginalis	2.27	Gardnerella vaginalis	2.22	21.11.2023
		G094-FAA5	3400000	6.53	A5	Gardnerella vaginalis	2.23	Gardnerella vaginalis	2.16	21.11.2023
		G094-FAA6	200000	5.3	A6	Gardnerella vaginalis	2.22	Gardnerella vaginalis	2.19	21.11.2023
		G094-FAA7	100000	5	A7	Gardnerella vaginalis	2.1	Gardnerella vaginalis	2.07	21.11.2023
		G094-FAA9	200000	5.3	A9	Gardnerella vaginalis	2.03	Gardnerella vaginalis	1.92	21.11.2023
		G094-FAA10	70000	4.85	A10	Gardnerella vaginalis	2.14	Gardnerella vaginalis	2.1	21.11.2023
		G094-FAA11	100000	5	A11	Gardnerella vaginalis	2.28	Gardnerella vaginalis	2.25	21.11.2023
	Schaedler agar
	MRS agar
	Gardnerella agar	G094-GRD4	1000	3	C11	Gardnerella vaginalis	2.2	Gardnerella vaginalis	2.15	15.11.2023
		G094-GRD2	430000	5.63	H3	Gardnerella vaginalis	2.38	Gardnerella vaginalis	2.37	16.11.2023
		G094-GRD2	430000	5.63	H4	Gardnerella vaginalis	2.15	Gardnerella vaginalis	2.15	16.11.2023
		G094-GRD3	180000	5.26	H5	Gardnerella vaginalis	1.96	Gardnerella vaginalis	1.93	16.11.2023
Cutibacterium avidum	Blood agar
	Chocolate agar
	MacConkey agar
	Saboroud agar
	FAA agar	G094-FAA2	10000000	7	A2	Cutibacterium avidum TP-CV302	NO PEAKS, SEQUENCED			21.11.2023
	Schaedler agar
	MRS agar
	Gardnerella agar
Streptococcus sanguinis	Blood agar	G094-BL2	1000	3	A11	Streptococcus sanguinis	2.23	Streptococcus sanguinis	2.15	15.11.2023
	Chocolate agar
	MacConkey agar
	Saboroud agar
	FAA agar
	Schaedler agar
	MRS agar
	Gardnerella agar
Bifidobacterium bifidum	Blood agar	G094-BL1	3000	3.48	E6	Bifidobacterium bifidum	2.26	Bifidobacterium bifidum	2.22	21.11.2023
		G094-BL3	1000	3	B2	Bifidobacterium bifidum	2.14	Bifidobacterium bifidum	2.11	15.11.2023
	Chocolate agar
	MacConkey agar
	Saboroud agar
	FAA agar	G094-FAA4	400000	5.6	A4	Bifidobacterium bifidum	2.12	Bifidobacterium bifidum	2.06
		G094-FAA8	20000	4.3	A8	Bifidobacterium bifidum	2.04	Bifidobacterium bifidum	1.98
	Schaedler agar
	MRS agar	G094-MRS1	17000	4.23	G5	Bifidobacterium bifidum	2	Bifidobacterium bifidum	1.9	16.11.2023
	Gardnerella agar	G094-GRD1	10000	4	C5	Bifidobacterium bifidum	1.97	Bifidobacterium bifidum	1.91	15.11.2023
Range	Description	Symbols	Color
2.000 ... 2.299	secure genus identification, probable species identification	( ++ )	green
1.700 ... 1.999	probable genus identification	( + )	yellow
PATIENT: G094 (PREINCUBATION)
NUMBER OF DIFFERENT BACTERIA:2
NUMBER OF DIFFERENT GENUS:2
		code	CFU/g	log10CFU/g	Name	(best match)	Value	(second best match)	Value2	Date
Cutibacterium avidum	Blood agar	PG094-BL1	1000	3	B10	Cutibacterium avidum	2.1	Cutibacterium avidum	2.01	29.11.2023
	Chocolate agar	PG094-Cho1	1000	3	F2	Cutibacterium avidum	1.99	Propionibacterium sp[2]	1.82	1.12.2023
		PG094-Choc1	1000	3	A10	Cutibacterium avidum	1.9	Cutibacterium avidum	1.89	29.11.2023
	MacConkey agar
	Saboroud agar
	FAA agar	PG094-FAA1	1000	3	E9	Cutibacterium avidum	1.7	No Organism Identification	1.63	5.12.2023
		PG094-FAA2	1000	3	B9	Cutibacterium avidum	1.93	Cutibacterium avidum	1.7	12.12.2023
	Schaedler agar
	MRS agar
	Gardnerella agar	PG094-Grd1	1000	3	C5	Cutibacterium avidum	1.85	Cutibacterium avidum	1.74	29.11.2023
Propionibacterium sp	Blood agar
	Chocolate agar	PG094-Choc1	1000	3	A9	Propionibacterium sp[2]	1.91	Cutibacterium avidum	1.82	29.11.2023
	MacConkey agar
	Saboroud agar
	FAA agar	PG094-FAA3	1000	3	F2	Propionibacterium sp[2]	1.9	Propionibacterium sp[2]	1.89	7.12.2023
		PG094-FAA4	1000	3	F4	Propionibacterium sp[2]	2.15	Cutibacterium avidum	2.03	7.12.2023
	Schaedler agar
	MRS agar
	Gardnerella agar
Range	Description	Symbols	Color
2.000 ... 2.299	secure genus identification, probable species identification	( ++ )	green
1.700 ... 1.999	probable genus identification	( + )	yellow

## Sheet: G99
PATIENT: G099
NUMBER OF DIFFERENT BACTERIA:3
NUMBER OF DIFFERENT GENUS:3
		code	CFU/g	log10CFU/g	Name	(best match)	Value	(second best match)	Value2	Date
Cutibacterium acnes	Blood agar
	Chocolate agar
	MacConkey agar
	Saboroud agar
	FAA agar	G099-FAA2	200000	5.3	A2	Cutibacterium acnes	2.1	Cutibacterium acnes	2.05	5.12.2023
	Schaedler agar
	MRS agar
	Gardnerella agar
Micrococcus luteus	Blood agar	G099-BL1	1000	3	E1	Micrococcus luteus	1.87	Micrococcus luteus	1.75	29.11.2023
	Chocolate agar	G099-Choc3	1000	3	G6	Micrococcus luteus	1.82	Micrococcus luteus	1.77	29.11.2023
	MacConkey agar
	Saboroud agar
	FAA agar
	Schaedler agar
	MRS agar
	Gardnerella agar
Lactobacillus crispatus	Blood agar
	Chocolate agar	G099-Choc1	10000	4	G4	Lactobacillus crispatus	1.93	Lactobacillus crispatus	1.82	29.11.2023
		G099-Choc2	10000	4	G5	Lactobacillus crispatus	1.83	Lactobacillus crispatus	1.74	29.11.2023
	MacConkey agar
	Saboroud agar
	FAA agar	G099-FAA1	2100000	6.32	A1	Lactobacillus crispatus	1.72	No Organism Identification	1.56	12.12.2023
	Schaedler agar
	MRS agar	G099-MRS1	20000	4.3	C7	Lactobacillus crispatus	1.76	Lactobacillus crispatus	1.73	29.11.2023
	Gardnerella agar
Range	Description	Symbols	Color
2.000 ... 2.299	secure genus identification, probable species identification	( ++ )	green
1.700 ... 1.999	probable genus identification	( + )	yellow
PATIENT: G099 (PREINCUBATION)
NUMBER OF DIFFERENT BACTERIA:3
NUMBER OF DIFFERENT GENUS:1
		code	CFU/g	log10CFU/g	Name	(best match)	Value	(second best match)	Value2	Date
Microbacterium oxydans	Blood agar	PG099-BL2	1000	3	G2	Microbacterium oxydans strain AzoM7	NO PEAKS, SEQUENCED			15.12.2023
	Chocolate agar
	MacConkey agar
	Saboroud agar
	FAA agar
	Schaedler agar
	MRS agar
	Gardnerella agar
Microbacterium paulum	Blood agar	PG099-BL3	1000	3	G3	Microbacterium paulum strain 89	NO PEAKS, SEQUENCED			15.12.2023
		PG099-BL4	1000	3	G4	Microbacterium paulum strain 89	NO PEAKS, SEQUENCED			15.12.2023
	Chocolate agar
	MacConkey agar
	Saboroud agar
	FAA agar
	Schaedler agar
	MRS agar
	Gardnerella agar	PG099-Grd1	1000	3	E12	Microbacterium paulum strain 89	NO PEAKS, SEQUENCED			15.12.2023
Microbacterium sp.	Blood agar	PG099-BL5	1000	3	G5	Microbacterium sp. HBUM179221	NO PEAKS, SEQUENCED			15.12.2023
	Chocolate agar
	MacConkey agar
	Saboroud agar
	FAA agar
	Schaedler agar
	MRS agar
	Gardnerella agar	PG099-Grd2	1000	3	F1	Microbacterium sp. HBUM179221	NO PEAKS, SEQUENCED			15.12.2023
Range	Description	Symbols	Color
2.000 ... 2.299	secure genus identification, probable species identification	( ++ )	green
1.700 ... 1.999	probable genus identification	( + )	yellow

## Sheet: G1O3
PATIENT: G103
NUMBER OF DIFFERENT BACTERIA:2
NUMBER OF DIFFERENT GENUS:2
		code	CFU/g	log10CFU/g	Name	(best match)	Value	(second best match)	Value2	Date
Cutibacterium acnes	Blood agar
	Chocolate agar
	MacConkey agar
	Saboroud agar
	FAA agar	G103-FAA4	1000	3	A6	Cutibacterium acnes	2.03	Cutibacterium acnes	2	5.12.2023
		G103-FAA5	1000	3	A7	Cutibacterium acnes	1.81	Cutibacterium acnes	1.77	5.12.2023
	Schaedler agar
	MRS agar
	Gardnerella agar
Lactobacillus crispatus	Blood agar	G103-BL2	10000	4	D12	Lactobacillus crispatus	2.03	Lactobacillus crispatus	2.02	29.11.2023
		G103-BL1	10000	4	G4	Lactobacillus crispatus	2.03	Lactobacillus crispatus	1.96	1.12.2023
	Chocolate agar	G103-Choc1	100000	5	B6	Lactobacillus crispatus	1.7	No Organism Identification	1.64	5.12.2023
		G103-Choc2	70000	4.85	B7	Lactobacillus crispatus	1.84	No Organism Identification	1.66	5.12.2023
		G103-Choc3	20000	4.3	B8	Lactobacillus crispatus	1.84	Lactobacillus crispatus	1.77	5.12.2023
		G103-Choc1	100000	5	D2	Lactobacillus crispatus	1.84	Lactobacillus crispatus	1.75	12.12.2023
		G103-Choc2	70000	4.85	D3	Lactobacillus crispatus	1.91	Lactobacillus crispatus	1.85	12.12.2023
		G103-Choc3	20000	4.3	D5	Lactobacillus crispatus	1.89	Lactobacillus crispatus	1.76	12.12.2023
	MacConkey agar
	Saboroud agar
	FAA agar	G103-FAA1	100000	5	A3	Lactobacillus crispatus	1.75	Lactobacillus crispatus	1.75	5.12.2023
		G103-FAA3	20000	4.3	A5	Lactobacillus crispatus	1.8	No Organism Identification	1.69	5.12.2023
		G103-FAA2	10000	4	C1	Lactobacillus crispatus	2.22	Lactobacillus crispatus	2.04	7.12.2023
	Schaedler agar
	MRS agar	G103-MRS1	50000	4.7	C5	Lactobacillus crispatus	2	Lactobacillus crispatus	1.85	29.11.2023
		G103-MRS2	1000	3	C6	Lactobacillus crispatus	2.07	Lactobacillus crispatus	1.99	29.11.2023
	Gardnerella agar	G103-Grd1	10000	4	D7	Lactobacillus crispatus	2.12	Lactobacillus crispatus	1.98	15.12.2023
		G103-Grd1	10000	4	B3	Lactobacillus crispatus	1.8	Lactobacillus crispatus	1.72	5.12.2023
Range	Description	Symbols	Color
2.000 ... 2.299	secure genus identification, probable species identification	( ++ )	green
1.700 ... 1.999	probable genus identification	( + )	yellow
PATIENT: G103 (PREINCUBATION)
NUMBER OF DIFFERENT BACTERIA:3
NUMBER OF DIFFERENT GENUS:3
		code	CFU/g	log10CFU/g	Name	(best match)	Value	(second best match)	Value2	Date
Cutibacterium acnes	Blood agar
	Chocolate agar
	MacConkey agar
	Saboroud agar
	FAA agar	PG103-FAA1	1000	3	A1	Cutibacterium acnes	2.09	Cutibacterium acnes	1.99	15.12.2023
		PG103-FAA5	1000	3	A6	Cutibacterium acnes	2.1	Cutibacterium acnes	2.07	15.12.2023
		PG103-FAA6	1000	3	A7	Cutibacterium acnes	2.14	Cutibacterium acnes	2.1	15.12.2023
		PG103-FAA3	1000	3	A4	Cutibacterium acnes	2.24	Cutibacterium acnes	2.09	19.12.2023
		PG103-FAA4A	1000	3	A6	Cutibacterium acnes	1.83	Cutibacterium acnes	1.8	19.12.2023
		PG103-FAA4B	1000	3	A5	Cutibacterium acnes strain IGM5-4	NO PEAKS, SEQUENCED			15.12.2023
	Schaedler agar
	MRS agar
	Gardnerella agar
Lactobacillus crispatus	Blood agar	PG023-BL1	1000	3	E8	Lactobacillus jensenii	2.11	Lactobacillus jensenii	2.08	15.11.2023
	Chocolate agar
	MacConkey agar
	Saboroud agar
	FAA agar	PG023-FAA1	1000	3	D4	Lactobacillus jensenii	2.07	Lactobacillus jensenii	1.81	21.11.2023
		PG023-FAA2	1000	3	D5	Lactobacillus jensenii	2.13	Lactobacillus jensenii	1.75	21.11.2023
		PG023-FAA3	1000	3	D6	Lactobacillus jensenii	2.03	No Organism Identification	1.69	21.11.2023
		PG023-FAA4	1000	3	D7	Lactobacillus jensenii	2.02	Lactobacillus jensenii	1.76	21.11.2023
	Schaedler agar
	MRS agar	PG103-MRS1	1000	3	D9	Lactobacillus crispatus	2.18	Lactobacillus crispatus	2.09	15.12.2023
	Gardnerella agar
Staphylococcus epidermis	Blood agar	PG103-BL1	1000	3	D12	Staphylococcus epidermidis	2.03	Staphylococcus epidermidis	1.9	12.12.2023
		PG103-BL2	1000	3	G6	Staphylococcus epidermidis	1.95	Staphylococcus epidermidis	1.88	15.12.2023
		PG103-BL3	1000	3	E2	Staphylococcus epidermidis	2.12	Staphylococcus epidermidis	2.1	12.12.2023
		PG103-BL4	1000	3	E3	Staphylococcus epidermidis	2.01	Staphylococcus epidermidis	1.92	12.12.2023
		PG103-BL5	1000	3	E4	Staphylococcus epidermidis	2.02	Staphylococcus epidermidis	1.94	12.12.2023
	Chocolate agar
	MacConkey agar
	Saboroud agar
	FAA agar	PG103-FAA2	1000	3	A2	Staphylococcus epidermidis	1.92	Staphylococcus epidermidis	1.85	19.12.2023
	Schaedler agar
	MRS agar	PG103-MRS2	1000	3	D10	Staphylococcus epidermidis	2.03	Staphylococcus epidermidis	1.72	15.12.2023
		PG103-MRS4	1000	3	D11	Staphylococcus epidermidis	1.97	Staphylococcus epidermidis	1.87	15.12.2023
	Gardnerella agar	PG103-Grd1	1000	3	F2	Staphylococcus epidermidis	2	Staphylococcus epidermidis	1.94	15.12.2023
		PG103-Grd2	1000	3	F3	Staphylococcus epidermidis	2.03	Staphylococcus epidermidis	1.99	15.12.2023
Range	Description	Symbols	Color
2.000 ... 2.299	secure genus identification, probable species identification	( ++ )	green
1.700 ... 1.999	probable genus identification	( + )	yellow

## Sheet: G1O5
PATIENT: G105
NUMBER OF DIFFERENT BACTERIA:4
NUMBER OF DIFFERENT GENUS:4
		code	CFU/g	log10CFU/g	Name	(best match)	Value	(second best match)	Value2	Date
Cutibacterium acnes	Blood agar
	Chocolate agar
	MacConkey agar
	Saboroud agar
	FAA agar	G105-FAA3	10000000	7	A10	Cutibacterium acnes	2.06	Cutibacterium acnes	1.99	5.12.2023
	Schaedler agar
	MRS agar
	Gardnerella agar
Fannyhessea vaginae	Blood agar
	Chocolate agar
	MacConkey agar
	Saboroud agar
	FAA agar	G105-FAA6	50000	4.7	B1	Fannyhessea vaginae strain FDAARGOS_934	NO PEAKS, SEQUENCED			5.12.2023
	Schaedler agar
	MRS agar
	Gardnerella agar
Gardnerella vaginalis	Blood agar
	Chocolate agar
	MacConkey agar
	Saboroud agar
	FAA agar	G105-FAA1	60000	4.78	A8	Gardnerella vaginalis	2.13	Gardnerella vaginalis	2.02	5.12.2023
		G105-FAA7	3000	3.48	B2	Gardnerella vaginalis	2.16	Gardnerella vaginalis	2.07	5.12.2023
		G105-FAA8	2000	3.3	B3	Gardnerella vaginalis	2.24	Gardnerella vaginalis	2.17	5.12.2023
	Schaedler agar
	MRS agar
	Gardnerella agar
Lactobacillus crispatus	Blood agar	G105-BL1	25000	4.4	D9	Lactobacillus crispatus	2.08	Lactobacillus crispatus	2.05	29.11.2023
		G105-BL2	10000	4	G3	Lactobacillus crispatus	1.98	Lactobacillus crispatus	1.88	1.12.2023
	Chocolate agar	G105-Choc1	700000	5.85	B4	Lactobacillus crispatus	2.04	Lactobacillus crispatus	1.95	5.12.2023
		G105-Choc2	300000	5.48	B5	Lactobacillus crispatus	1.94	Lactobacillus crispatus	1.88	5.12.2023
		G105-Choc2	300000	5.48	C12	Lactobacillus crispatus	1.85	Lactobacillus crispatus	1.83	12.12.2023
		G105-Choc1	700000	5.85	C10	Lactobacillus crispatus	1.99	Lactobacillus crispatus	1.92	19.12.2023
	MacConkey agar
	Saboroud agar
	FAA agar	G105-FAA2	500000	5.7	C4	Lactobacillus crispatus	1.93	Lactobacillus crispatus	1.85	7.12.2023
		G105-FAA4	1000000	6	C7	Lactobacillus crispatus	2.09	Lactobacillus crispatus	2.01	7.12.2023
		G105-FAA5	1000000	6	C9	Lactobacillus crispatus	2.19	Lactobacillus crispatus	2.12	7.12.2023
	Schaedler agar
	MRS agar	G105-MRS1	700000	5.85	C2	Lactobacillus crispatus	1.94	Lactobacillus crispatus	1.88	29.11.2023
		G105-MRS2	400000	5.6	C3	Lactobacillus crispatus	2.03	Lactobacillus crispatus	2	29.11.2023
		G105-MRS3	100000	5	F11	Lactobacillus crispatus	2.05	Lactobacillus crispatus	1.9	1.12.2023
	Gardnerella agar	G105-Grd1	13000000	7.11	F9	Lactobacillus crispatus	1.94	Lactobacillus crispatus	1.85	29.11.2023
Range	Description	Symbols	Color
2.000 ... 2.299	secure genus identification, probable species identification	( ++ )	green
1.700 ... 1.999	probable genus identification	( + )	yellow
PATIENT: G105
NUMBER OF DIFFERENT BACTERIA:
NUMBER OF DIFFERENT GENUS:

## Sheet: G1O8
PATIENT: G108
NUMBER OF DIFFERENT BACTERIA:1
NUMBER OF DIFFERENT GENUS:1
		code	CFU/g	log10CFU/g	Name	(best match)	Value	(second best match)	Value2	Date
Actinomyces urogenitalis	Blood agar
	Chocolate agar
	MacConkey agar
	Saboroud agar
	FAA agar	G108-FAA2	100000	5	B5	Lactobacillus crispatus	2.06	Lactobacillus crispatus	2.06	5.12.2023
		G108-FAA3	130000	5.11	B6	Lactobacillus crispatus	2.02	Lactobacillus crispatus	1.96	5.12.2023
		G108-FAA1	1000000	6	C12	Lactobacillus crispatus	1.94	Lactobacillus crispatus	1.86	7.12.2023
	Schaedler agar
	MRS agar	G108-MRS1	300000	5.48	B12	Lactobacillus crispatus	2.07	Lactobacillus crispatus	2.03	29.11.2023
		G108-MRS2	2000	3.3	C1	Lactobacillus crispatus	2.1	Lactobacillus crispatus	2.08	29.11.2023
	Gardnerella agar
Range	Description	Symbols	Color
2.000 ... 2.299	secure genus identification, probable species identification	( ++ )	green
1.700 ... 1.999	probable genus identification	( + )	yellow
PATIENT: G108
NUMBER OF DIFFERENT BACTERIA:
NUMBER OF DIFFERENT GENUS:

## Sheet: G113
PATIENT: G113
NUMBER OF DIFFERENT BACTERIA:6
NUMBER OF DIFFERENT GENUS:5
		code	CFU/g	log10CFU/g	Name	(best match)	Value	(second best match)	Value2	Date
Actinomyces urogenitalis	Blood agar	G113-BL4	200	2.3	A11	Actinomyces urogenitalis	2.3	Actinomyces urogenitalis	2.28	5.12.2023
	Chocolate agar
	MacConkey agar
	Saboroud agar
	FAA agar
	Schaedler agar
	MRS agar
	Gardnerella agar
Gardnerella vaginalis	Blood agar
	Chocolate agar
	MacConkey agar
	Saboroud agar
	FAA agar	G113-FAA2	10000000	7	B10	Gardnerella vaginalis	2.41	Gardnerella vaginalis	2.41	5.12.2023
		G113-FAA3	1000000	6	B11	Gardnerella vaginalis	1.71	No Organism Identification	1.28	5.12.2023
	Schaedler agar
	MRS agar
	Gardnerella agar
Lactobacillus jensenii	Blood agar	G113-BL1	30000	4.48	D5	Lactobacillus jensenii	2.18	Lactobacillus jensenii	2.04	29.11.2023
		G113-BL5	3000	3.48	D8	Lactobacillus jensenii	2.34	Lactobacillus jensenii	2.12	29.11.2023
	Chocolate agar
	MacConkey agar
	Saboroud agar
	FAA agar	G113-FAA1	100000000	8	B9	Lactobacillus jensenii	2.19	Lactobacillus jensenii	1.73	5.12.2023
		G113-FAA5	1300	3.11	C1	Lactobacillus jensenii	2.19	Lactobacillus jensenii	1.78	5.12.2023
		G113-FAA6	180000000	8.26	C2	Lactobacillus jensenii	2.04	No Organism Identification	1.66	5.12.2023
		G113-FAA7	10000	4	C3	Lactobacillus jensenii	2.07	Lactobacillus jensenii	1.76	5.12.2023
	Schaedler agar
	MRS agar	G113-MRS1	800000	5.9	F10	Lactobacillus jensenii	1.84	No Organism Identification	1.45	1.12.2023
		G113-MRS1	800000	5.9	C2	Lactobacillus jensenii	2.16	Lactobacillus jensenii	1.76	7.12.2023
		G113-MRS2	1300000	6.11	B10	Lactobacillus jensenii	2.04	Lactobacillus jensenii	2.01	29.11.2023
		G113-MRS3	2700000	6.43	B11	Lactobacillus jensenii	2.03	Lactobacillus jensenii	1.99	29.11.2023
	Gardnerella agar	G113-Grd1	30000000	7.48	F1	Lactobacillus jensenii	2.05	Lactobacillus jensenii	1.91	29.11.2023
Peptoniphilus sp	Blood agar
	Chocolate agar
	MacConkey agar
	Saboroud agar
	FAA agar	G113-FAA4	200	2.3	B12	Peptoniphilus sp[2]	2.24	Peptoniphilus sp[2]	2.18	5.12.2023
	Schaedler agar
	MRS agar
	Gardnerella agar
Staphylococcus haemolyticus	Blood agar
	Chocolate agar
	MacConkey agar
	Saboroud agar
	FAA agar
	Schaedler agar
	MRS agar
	Gardnerella agar	G113-Grd2	1000	3	F2	Staphylococcus haemolyticus	2.06	Staphylococcus haemolyticus	2.05	29.11.2023
Staphylococcus epidermidis	Blood agar	G113-BL3	100	2	D6	Staphylococcus epidermidis	2.09	Staphylococcus epidermidis	2.04	29.11.2023
	Chocolate agar
	MacConkey agar
	Saboroud agar
	FAA agar
	Schaedler agar
	MRS agar
	Gardnerella agar	G113-Grd3	1000	3	F3	Staphylococcus epidermidis	2.13	Staphylococcus epidermidis	2	29.11.2023
		G113-Grd4	1000	3	F4	Staphylococcus epidermidis	1.95	Staphylococcus epidermidis	1.75	29.11.2023
		G113-Grd5	1000	3	F5	Staphylococcus epidermidis	2.01	Staphylococcus epidermidis	2	29.11.2023
		G113-Grd6	1000	3	F6	Staphylococcus epidermidis	1.98	Staphylococcus epidermidis	1.96	29.11.2023
Range	Description	Symbols	Color
2.000 ... 2.299	secure genus identification, probable species identification	( ++ )	green
1.700 ... 1.999	probable genus identification	( + )	yellow
PATIENT: G113 (PREINCUBATION)
NUMBER OF DIFFERENT BACTERIA:4
NUMBER OF DIFFERENT GENUS:4
		code	CFU/g	log10CFU/g	Name	(best match)	Value	(second best match)	Value2	Date
Cutibacterium acnes	Blood agar
	Chocolate agar
	MacConkey agar
	Saboroud agar
	FAA agar
	Schaedler agar
	MRS agar	PG113-MRS1	1000	3	D12	Bifidobacterium breve	1.77	No Organism Identification	1.46	15.12.2023
	Gardnerella agar	PG113-Grd2	1000	3	F5	Bifidobacterium breve	2.13	Bifidobacterium breve	1.82	15.12.2023
Lactobacillus jensenii	Blood agar	PG023-BL1	1000	3	E8	Lactobacillus jensenii	2.11	Lactobacillus jensenii	2.08	15.11.2023
	Chocolate agar
	MacConkey agar
	Saboroud agar
	FAA agar	PG113-FAA5	1000	3	B10	Lactobacillus jensenii	2.22	Lactobacillus jensenii	1.8	15.12.2023
	Schaedler agar
	MRS agar	PG113-MRS4	1000	3	E3	Lactobacillus jensenii	2.28	Lactobacillus jensenii	2.09	15.12.2023
	Gardnerella agar
Peptoniphilus sp	Blood agar
	Chocolate agar
	MacConkey agar
	Saboroud agar
	FAA agar	PG113-FAA1	1000	3	B6	Peptoniphilus sp[2]	2	Peptoniphilus sp[2]	1.83	15.12.2023
		PG113-FAA4	1000	3	B9	Peptoniphilus sp[2]	2.07	Peptoniphilus sp[2]	1.96	15.12.2023
		PG113-FAA6	1000	3	B11	Peptoniphilus sp[2]	2.21	Peptoniphilus sp[2]	2.14	15.12.2023
	Schaedler agar
	MRS agar
	Gardnerella agar
Staphylococcus epidermidis	Blood agar	PG113-BL1	1000	3	E5	Staphylococcus epidermidis	2.17	Staphylococcus epidermidis	2.11	12.12.2023
		PG113-BL2	1000	3	E6	Staphylococcus epidermidis	2.01	Staphylococcus epidermidis	1.87	12.12.2023
		PG113-BL3	1000	3	G7	Staphylococcus epidermidis	2.05	Staphylococcus epidermidis	2	15.12.2023
		PG113-BL4	1000	3	G8	Staphylococcus epidermidis	1.96	Staphylococcus epidermidis	1.93	15.12.2023
		PG113-BL5	1000	3	E9	Staphylococcus epidermidis	1.91	Staphylococcus epidermidis	1.85	12.12.2023
		PG113-BL6	1000	3	E10	Staphylococcus epidermidis	2.11	Staphylococcus epidermidis	2.04	12.12.2023
	Chocolate agar
	MacConkey agar
	Saboroud agar
	FAA agar	PG113-FAA2	1000	3	B7	Staphylococcus epidermidis	1.74	No Organism Identification	1.68	15.12.2023
		PG113-FAA3	1000	3	B8	Staphylococcus epidermidis	1.9	Staphylococcus epidermidis	1.81	15.12.2023
	Schaedler agar
	MRS agar	PG113-MRS2	1000	3	E1	Staphylococcus epidermidis strain LSAYMC /S9-627	0	no peaks found	0	15.12.2023
		PG113-MRS3	1000	3	E2	Staphylococcus epidermidis	2	Staphylococcus epidermidis	1.96	15.12.2023
	Gardnerella agar	PG113-Grd1	1000	3	F4	Staphylococcus epidermidis	2.09	Staphylococcus epidermidis	2.04	15.12.2023
Range	Description	Symbols	Color
2.000 ... 2.299	secure genus identification, probable species identification	( ++ )	green
1.700 ... 1.999	probable genus identification	( + )	yellow

## Sheet: G124
PATIENT: G124
NUMBER OF DIFFERENT BACTERIA:
NUMBER OF DIFFERENT GENUS:
Range	Description	Symbols	Color
2.000 ... 2.299	secure genus identification, probable species identification	( ++ )	green
1.700 ... 1.999	probable genus identification	( + )	yellow
PATIENT: G124
NUMBER OF DIFFERENT BACTERIA:
NUMBER OF DIFFERENT GENUS:
